# Supplementary material for: How Memory Shapes Second-Language Vocabulary Acquisition in Primary School Learners
Source: J Intell. 2026 Jun 1;14(6):92. doi: 10.3390/jintelligence14060092 (PMC13302240; doi:10.3390/jintelligence14060092)
Supplement: Supplementary file 1 [file jintelligence-14-00092-s001.zip]

Archive with 1 entries (1 files):
- jintelligence-4082992-supplementary.pdf
